# Supplementary material for: First-Principle Calculations on O-Doped Hexagonal Boron Nitride (H-BN) for Carbon Dioxide (CO2) Reduction into C1 Products
Source: Molecules. 2024 Dec 17;29(24):5960. doi: 10.3390/molecules29245960 (PMC11677389; doi:10.3390/molecules29245960)
Supplement: Supplementary file 1 [file molecules-29-05960-s001.zip]

Archive with 1 entries (1 files):
- molecules-3362934-supplementary.pdf
